# Supplementary material for: Genetic Diversity of the Collection of Far Eastern Actinidia spp. Revealed by RAD Sequencing Technology
Source: Plants (Basel). 2024 Dec 24;14(1):7. doi: 10.3390/plants14010007 (PMC11723124; doi:10.3390/plants14010007)
Supplement: Supplementary file 1 [file plants-14-00007-s001.zip]

Archive with 11 entries (9 files):
- plants-3356746-supplementary/
- plants-3356746-supplementary/Supplementary/
- plants-3356746-supplementary/Supplementary/ Table S3.xlsx
- plants-3356746-supplementary/Supplementary/Figure S1.pdf
- plants-3356746-supplementary/Supplementary/Figure S2.pdf
- plants-3356746-supplementary/Supplementary/Figure S3.pdf
- plants-3356746-supplementary/Supplementary/Figure S4.pdf
- plants-3356746-supplementary/Supplementary/Figure S5.pdf
- plants-3356746-supplementary/Supplementary/Table S1.xlsx
- plants-3356746-supplementary/Supplementary/Table S2.xlsx
- plants-3356746-supplementary/Supplementary/Table. S4.xlsx
