# Supplementary material for: Genetic Diversity of the Collection of Far Eastern Actinidia spp. Revealed by RAD Sequencing Technology
Source: Plants (Basel). 2024 Dec 24;14(1):7. doi: 10.3390/plants14010007 (PMC11723124; doi:10.3390/plants14010007)
Supplement: Supplementary file 1 [file plants-14-00007-s001.zip › plants-3356746-supplementary/Supplementary/ Table S3.xlsx]

## Sheet: Лист1
Table S3: Сommon allele values of identity by descent (IBD) for all A. kolomikta samples.
	Kol-Adam	Kol-Champion	Kol-Champion-Male	Kol-Ella	Kol-Festival-Male	Kol-Festivalnaia	Kol-Iziaschnaia	Kol-Izobilnaia	Kol-Komandir	Kol-Lakomka	Kol-LeningradskKrupnoplodn	Kol-Lubitelskaia	Kol-Moma	Kol-Moskvichka	Kol-Nadezhda	Kol-Nahodka	Kol-Narodnaia	Kolomikta	Kolomikta-Male	Kol-OtbBratZemlian	Kol-otbornaF-zhen	Kol-otbornaia-Male	Kol-Otlichnitsa	Kol-PamiatKolbasin	Kol-PamiatUchiteliu	Kol-Pavlovskaia	Kol-Podarok	Kol-Prazdnichnaia	Kol-Prelestnaia	Kol-Prints	Kol-Priusadebnaia	Kol-RanniaZaria	Kol-Sahalinskaia35	Kol-Skazka	Kol-Universitetsk	Kol-Uslada	Kol-Vinogradnaia	Kol-Vir2	Kol-Vitaminnaia	Kol-Zemlyanichn	Kol-Zorenka
Kol-Adam	0.89	-0.05	-0.14	-0.03	-0.12	-0.13	-0.12	0.39	-0.01	-0.03	-0.04	0.00	0.26	0.12	0.10	-0.02	-0.02	0.05	-0.04	-0.03	-0.11	-0.07	-0.03	-0.05	-0.07	-0.07	-0.05	-0.16	-0.06	-0.11	0.00	0.04	-0.01	-0.07	-0.05	-0.08	-0.01	0.00	-0.02	-0.02	-0.04
Kol-Champion	-0.05	1.00	0.16	-0.03	0.16	0.21	0.10	-0.12	-0.20	-0.12	-0.08	-0.10	-0.16	-0.15	-0.08	-0.14	-0.01	-0.07	0.03	-0.14	0.26	-0.20	-0.03	-0.06	0.00	-0.12	-0.13	0.26	-0.06	0.14	-0.04	-0.03	-0.16	-0.01	-0.03	0.30	-0.12	-0.12	0.18	-0.19	-0.03
Kol-Champion-Male	-0.14	0.16	1.14	-0.03	0.22	0.20	0.17	-0.12	-0.18	-0.06	-0.09	-0.09	-0.15	-0.13	-0.10	-0.09	-0.05	-0.06	-0.01	-0.08	0.23	-0.16	-0.07	-0.06	-0.05	-0.10	-0.14	0.24	-0.06	0.12	-0.03	-0.04	-0.17	-0.06	0.01	0.19	-0.10	-0.10	0.02	-0.14	-0.06
Kol-Ella	-0.03	-0.03	-0.03	2024-05-01	-0.08	-0.08	0.05	-0.08	-0.12	-0.06	-0.06	0.00	-0.06	-0.10	-0.08	-0.05	0.01	-0.01	0.03	0.02	-0.04	-0.09	-0.09	-0.07	0.04	-0.10	-0.07	-0.03	-0.03	0.01	-0.02	-0.03	0.00	-0.06	0.03	-0.02	0.02	-0.09	0.01	-0.06	0.40
Kol-Festival-Male	-0.12	0.16	0.22	-0.08	0.96	0.55	0.09	-0.14	-0.15	-0.10	-0.13	-0.14	-0.14	-0.11	-0.10	-0.11	-0.02	-0.10	-0.03	-0.15	0.27	-0.17	-0.07	-0.12	0.02	-0.15	-0.18	0.29	-0.10	0.10	-0.04	0.00	-0.14	-0.10	0.02	0.20	-0.10	-0.04	0.17	-0.12	-0.10
Kol-Festivalnaia	-0.13	0.21	0.20	-0.08	0.55	0.98	0.11	-0.16	-0.18	-0.13	-0.11	-0.11	-0.18	-0.17	-0.09	-0.17	0.06	-0.08	-0.06	-0.15	0.27	-0.15	-0.04	-0.10	0.02	-0.11	-0.18	0.36	-0.04	0.16	-0.06	-0.07	-0.14	-0.07	-0.05	0.24	-0.08	-0.12	0.12	-0.17	-0.08
Kol-Iziaschnaia	-0.12	0.10	0.17	0.05	0.09	0.11	2024-03-01	-0.12	-0.13	-0.06	-0.05	-0.07	-0.13	-0.11	-0.08	-0.08	0.06	-0.06	0.06	-0.12	0.15	-0.13	-0.11	-0.06	-0.03	-0.13	-0.11	0.13	-0.11	0.35	-0.06	-0.05	-0.12	-0.05	0.03	0.09	-0.13	-0.05	-0.02	-0.16	0.02
Kol-Izobilnaia	0.39	-0.12	-0.12	-0.08	-0.14	-0.16	-0.12	0.90	-0.01	0.01	-0.06	-0.07	0.58	0.33	0.22	0.03	-0.08	0.01	-0.08	-0.06	-0.15	-0.07	-0.08	-0.07	-0.08	-0.09	-0.05	-0.13	-0.09	-0.12	-0.01	0.00	-0.01	-0.10	-0.03	-0.12	-0.06	0.01	-0.07	0.05	-0.11
Kol-Komandir	-0.01	-0.20	-0.18	-0.12	-0.15	-0.18	-0.13	-0.01	1.15	-0.11	0.02	-0.02	0.01	-0.02	-0.01	0.03	-0.18	0.03	-0.13	0.10	-0.16	0.77	0.06	-0.12	-0.13	0.17	0.44	-0.19	-0.04	-0.16	-0.04	-0.12	0.15	-0.11	-0.18	-0.14	-0.02	0.06	-0.15	0.14	-0.10
Kol-Lakomka	-0.03	-0.12	-0.06	-0.06	-0.10	-0.13	-0.06	0.01	-0.11	2024-07-01	-0.05	-0.02	0.02	0.09	-0.03	0.03	-0.03	0.02	-0.04	-0.10	-0.09	-0.13	-0.09	0.66	0.01	-0.14	-0.10	-0.16	-0.08	-0.11	-0.04	0.02	-0.07	0.30	0.00	-0.13	-0.04	-0.02	-0.05	0.00	-0.05
Kol-LeningradskKrupnoplodn	-0.04	-0.08	-0.09	-0.06	-0.13	-0.11	-0.05	-0.06	0.02	-0.05	2024-05-01	-0.01	-0.08	-0.06	-0.07	0.64	-0.04	-0.01	0.00	0.02	-0.10	0.05	-0.04	-0.04	-0.02	0.05	0.03	-0.12	-0.01	-0.05	-0.08	-0.09	0.00	-0.02	-0.05	-0.11	-0.01	-0.03	-0.14	0.01	0.01
Kol-Lubitelskaia	0.00	-0.10	-0.09	0.00	-0.14	-0.11	-0.07	-0.07	-0.02	-0.02	-0.01	1.13	-0.05	-0.08	-0.06	-0.04	-0.07	0.07	0.01	0.02	-0.07	0.01	0.00	0.03	0.03	0.00	0.02	-0.14	0.05	-0.04	0.00	-0.06	0.01	0.06	-0.01	-0.09	0.05	-0.05	-0.07	-0.06	0.04
Kol-Moma	0.26	-0.16	-0.15	-0.06	-0.14	-0.18	-0.13	0.58	0.01	0.02	-0.08	-0.05	2024-03-01	0.42	0.33	0.00	-0.12	-0.04	-0.12	-0.01	-0.16	-0.03	-0.08	-0.04	-0.08	-0.05	-0.02	-0.16	-0.09	-0.14	-0.03	-0.04	-0.01	-0.09	-0.05	-0.16	-0.03	0.01	-0.09	0.06	-0.12
Kol-Moskvichka	0.12	-0.15	-0.13	-0.10	-0.11	-0.17	-0.11	0.33	-0.02	0.09	-0.06	-0.08	0.42	1.17	0.39	-0.01	-0.14	-0.06	-0.11	0.00	-0.14	-0.03	-0.10	-0.04	-0.09	-0.06	-0.01	-0.15	-0.12	-0.13	-0.02	-0.05	-0.01	-0.05	-0.01	-0.19	-0.04	0.05	-0.08	0.12	-0.13
Kol-Nadezhda	0.10	-0.08	-0.10	-0.08	-0.10	-0.09	-0.08	0.22	-0.01	-0.03	-0.07	-0.06	0.33	0.39	0.98	-0.07	-0.04	-0.05	-0.07	-0.03	-0.11	0.00	-0.04	-0.03	-0.05	-0.02	-0.01	-0.07	-0.08	-0.09	0.00	-0.02	-0.03	-0.05	-0.08	-0.11	-0.04	-0.04	-0.08	-0.04	-0.08
Kol-Nahodka	-0.02	-0.14	-0.09	-0.05	-0.11	-0.17	-0.08	0.03	0.03	0.03	0.64	-0.04	0.00	-0.01	-0.07	2024-06-01	-0.11	-0.02	-0.05	0.00	-0.12	0.00	-0.07	-0.08	-0.06	-0.02	0.00	-0.17	-0.07	-0.12	0.01	-0.01	0.04	-0.12	0.03	-0.15	-0.04	0.08	-0.09	0.16	-0.03
Kol-Narodnaia	-0.02	-0.01	-0.05	0.01	-0.02	0.06	0.06	-0.08	-0.18	-0.03	-0.04	-0.07	-0.12	-0.14	-0.04	-0.11	1.15	-0.06	0.08	-0.14	0.02	-0.12	-0.02	0.03	0.04	-0.05	-0.14	0.03	0.00	0.06	-0.04	0.18	-0.12	0.02	0.13	0.00	-0.01	-0.12	-0.03	-0.18	0.03
Kolomikta	0.05	-0.07	-0.06	-0.01	-0.10	-0.08	-0.06	0.01	0.03	0.02	-0.01	0.07	-0.04	-0.06	-0.05	-0.02	-0.06	2024-08-01	0.02	-0.07	-0.07	-0.03	0.01	0.07	0.05	-0.11	-0.08	-0.07	-0.04	-0.04	0.01	0.00	-0.07	0.02	-0.07	-0.03	-0.03	-0.04	0.01	-0.08	-0.02
Kolomikta-Male	-0.04	0.03	-0.01	0.03	-0.03	-0.06	0.06	-0.08	-0.13	-0.04	0.00	0.01	-0.12	-0.11	-0.07	-0.05	0.08	0.02	1.16	-0.12	-0.02	-0.11	-0.03	0.02	0.06	-0.08	-0.08	-0.02	-0.06	0.09	0.00	-0.05	-0.14	0.04	0.07	0.01	-0.06	-0.08	0.02	-0.14	0.03
Kol-OtbBratZemlian	-0.03	-0.14	-0.08	0.02	-0.15	-0.15	-0.12	-0.06	0.10	-0.10	0.02	0.02	-0.01	0.00	-0.03	0.00	-0.14	-0.07	-0.12	1.16	-0.16	0.09	-0.03	-0.11	-0.12	0.17	0.14	-0.15	0.05	-0.15	-0.05	-0.07	0.28	-0.11	-0.14	-0.10	0.11	0.04	-0.18	0.36	-0.03
Kol-otbornaF-zhen	-0.11	0.26	0.23	-0.04	0.27	0.27	0.15	-0.15	-0.16	-0.09	-0.10	-0.07	-0.16	-0.14	-0.11	-0.12	0.02	-0.07	-0.02	-0.16	0.97	-0.13	-0.10	-0.10	0.00	-0.16	-0.15	0.24	-0.08	0.07	-0.05	-0.06	-0.14	-0.03	0.01	0.19	-0.11	-0.05	0.17	-0.13	-0.05
Kol-otbornaia-Male	-0.07	-0.20	-0.16	-0.09	-0.17	-0.15	-0.13	-0.07	0.77	-0.13	0.05	0.01	-0.03	-0.03	0.00	0.00	-0.12	-0.03	-0.11	0.09	-0.13	2024-08-01	0.05	-0.09	-0.10	0.19	0.43	-0.15	0.01	-0.11	-0.07	-0.12	0.12	-0.04	-0.18	-0.15	-0.03	0.00	-0.18	0.10	-0.07
Kol-Otlichnitsa	-0.03	-0.03	-0.07	-0.09	-0.07	-0.04	-0.11	-0.08	0.06	-0.09	-0.04	0.00	-0.08	-0.10	-0.04	-0.07	-0.02	0.01	-0.03	-0.03	-0.10	0.05	2024-07-01	0.02	-0.02	0.03	0.08	-0.03	0.06	-0.05	0.29	0.00	-0.02	-0.04	-0.11	-0.06	-0.02	-0.04	-0.11	-0.02	-0.02
Kol-PamiatKolbasin	-0.05	-0.06	-0.06	-0.07	-0.12	-0.10	-0.06	-0.07	-0.12	0.66	-0.04	0.03	-0.04	-0.04	-0.03	-0.08	0.03	0.07	0.02	-0.11	-0.10	-0.09	0.02	0.99	0.07	-0.09	-0.13	-0.12	0.01	-0.04	-0.04	0.02	-0.09	0.37	-0.03	-0.09	-0.06	-0.12	-0.09	-0.12	-0.03
Kol-PamiatUchiteliu	-0.07	0.00	-0.05	0.04	0.02	0.02	-0.03	-0.08	-0.13	0.01	-0.02	0.03	-0.08	-0.09	-0.05	-0.06	0.04	0.05	0.06	-0.12	0.00	-0.10	-0.02	0.07	2024-08-01	-0.07	-0.12	-0.01	0.00	-0.04	-0.02	-0.04	-0.14	0.04	0.02	-0.01	-0.04	-0.07	0.08	-0.11	-0.01
Kol-Pavlovskaia	-0.07	-0.12	-0.10	-0.10	-0.15	-0.11	-0.13	-0.09	0.17	-0.14	0.05	0.00	-0.05	-0.06	-0.02	-0.02	-0.05	-0.11	-0.08	0.17	-0.16	0.19	0.03	-0.09	-0.07	1.24	0.21	-0.14	0.11	-0.10	-0.10	-0.02	0.17	-0.03	-0.09	-0.14	0.06	0.02	-0.16	0.14	-0.04
Kol-Podarok	-0.05	-0.13	-0.14	-0.07	-0.18	-0.18	-0.11	-0.05	0.44	-0.10	0.03	0.02	-0.02	-0.01	-0.01	0.00	-0.14	-0.08	-0.08	0.14	-0.15	0.43	0.08	-0.13	-0.12	0.21	2024-10-01	-0.18	0.03	-0.12	-0.07	-0.15	0.18	-0.08	-0.14	-0.14	0.05	0.03	-0.16	0.10	-0.06
Kol-Prazdnichnaia	-0.16	0.26	0.24	-0.03	0.29	0.36	0.13	-0.13	-0.19	-0.16	-0.12	-0.14	-0.16	-0.15	-0.07	-0.17	0.03	-0.07	-0.02	-0.15	0.24	-0.15	-0.03	-0.12	-0.01	-0.14	-0.18	2024-07-01	-0.07	0.13	-0.06	-0.06	-0.13	-0.05	-0.02	0.29	-0.10	-0.11	0.12	-0.18	-0.01
Kol-Prelestnaia	-0.06	-0.06	-0.06	-0.03	-0.10	-0.04	-0.11	-0.09	-0.04	-0.08	-0.01	0.05	-0.09	-0.12	-0.08	-0.07	0.00	-0.04	-0.06	0.05	-0.08	0.01	0.06	0.01	0.00	0.11	0.03	-0.07	1.20	-0.03	-0.06	-0.03	0.01	-0.01	-0.07	-0.11	0.28	-0.02	-0.13	-0.02	-0.02
Kol-Prints	-0.11	0.14	0.12	0.01	0.10	0.16	0.35	-0.12	-0.16	-0.11	-0.05	-0.04	-0.14	-0.13	-0.09	-0.12	0.06	-0.04	0.09	-0.15	0.07	-0.11	-0.05	-0.04	-0.04	-0.10	-0.12	0.13	-0.03	2024-03-01	-0.06	-0.04	-0.18	0.04	0.00	0.14	-0.14	-0.11	-0.01	-0.18	0.03
Kol-Priusadebnaia	0.00	-0.04	-0.03	-0.02	-0.04	-0.06	-0.06	-0.01	-0.04	-0.04	-0.08	0.00	-0.03	-0.02	0.00	0.01	-0.04	0.01	0.00	-0.05	-0.05	-0.07	0.29	-0.04	-0.02	-0.10	-0.07	-0.06	-0.06	-0.06	0.94	0.01	-0.03	-0.06	0.02	-0.03	-0.01	0.00	0.00	-0.03	-0.04
Kol-RanniaZaria	0.04	-0.03	-0.04	-0.03	0.00	-0.07	-0.05	0.00	-0.12	0.02	-0.09	-0.06	-0.04	-0.05	-0.02	-0.01	0.18	0.00	-0.05	-0.07	-0.06	-0.12	0.00	0.02	-0.04	-0.02	-0.15	-0.06	-0.03	-0.04	0.01	2024-07-01	-0.05	-0.07	0.26	-0.08	-0.01	-0.01	-0.02	-0.05	-0.06
Kol-Sahalinskaia35	-0.01	-0.16	-0.17	0.00	-0.14	-0.14	-0.12	-0.01	0.15	-0.07	0.00	0.01	-0.01	-0.01	-0.03	0.04	-0.12	-0.07	-0.14	0.28	-0.14	0.12	-0.02	-0.09	-0.14	0.17	0.18	-0.13	0.01	-0.18	-0.03	-0.05	2024-09-01	-0.10	-0.12	-0.13	0.13	0.10	-0.13	0.20	-0.03
Kol-Skazka	-0.07	-0.01	-0.06	-0.06	-0.10	-0.07	-0.05	-0.10	-0.11	0.30	-0.02	0.06	-0.09	-0.05	-0.05	-0.12	0.02	0.02	0.04	-0.11	-0.03	-0.04	-0.04	0.37	0.04	-0.03	-0.08	-0.05	-0.01	0.04	-0.06	-0.07	-0.10	2024-01-01	-0.02	0.03	-0.07	-0.09	-0.04	-0.15	0.01
Kol-Universitetsk	-0.05	-0.03	0.01	0.03	0.02	-0.05	0.03	-0.03	-0.18	0.00	-0.05	-0.01	-0.05	-0.01	-0.08	0.03	0.13	-0.07	0.07	-0.14	0.01	-0.18	-0.11	-0.03	0.02	-0.09	-0.14	-0.02	-0.07	0.00	0.02	0.26	-0.12	-0.02	2024-12-01	-0.06	-0.08	-0.05	0.02	-0.09	0.02
Kol-Uslada	-0.08	0.30	0.19	-0.02	0.20	0.24	0.09	-0.12	-0.14	-0.13	-0.11	-0.09	-0.16	-0.19	-0.11	-0.15	0.00	-0.03	0.01	-0.10	0.19	-0.15	-0.06	-0.09	-0.01	-0.14	-0.14	0.29	-0.11	0.14	-0.03	-0.08	-0.13	0.03	-0.06	0.87	-0.10	-0.10	0.20	-0.17	0.04
Kol-Vinogradnaia	-0.01	-0.12	-0.10	0.02	-0.10	-0.08	-0.13	-0.06	-0.02	-0.04	-0.01	0.05	-0.03	-0.04	-0.04	-0.04	-0.01	-0.03	-0.06	0.11	-0.11	-0.03	-0.02	-0.06	-0.04	0.06	0.05	-0.10	0.28	-0.14	-0.01	-0.01	0.13	-0.07	-0.08	-0.10	1.00	0.06	-0.08	0.01	-0.01
Kol-Vir2	0.00	-0.12	-0.10	-0.09	-0.04	-0.12	-0.05	0.01	0.06	-0.02	-0.03	-0.05	0.01	0.05	-0.04	0.08	-0.12	-0.04	-0.08	0.04	-0.05	0.00	-0.04	-0.12	-0.07	0.02	0.03	-0.11	-0.02	-0.11	0.00	-0.01	0.10	-0.09	-0.05	-0.10	0.06	1.17	-0.04	0.12	-0.07
Kol-Vitaminnaia	-0.02	0.18	0.02	0.01	0.17	0.12	-0.02	-0.07	-0.15	-0.05	-0.14	-0.07	-0.09	-0.08	-0.08	-0.09	-0.03	0.01	0.02	-0.18	0.17	-0.18	-0.11	-0.09	0.08	-0.16	-0.16	0.12	-0.13	-0.01	0.00	-0.02	-0.13	-0.04	0.02	0.20	-0.08	-0.04	1.19	-0.10	0.00
Kol-Zemlyanichn	-0.02	-0.19	-0.14	-0.06	-0.12	-0.17	-0.16	0.05	0.14	0.00	0.01	-0.06	0.06	0.12	-0.04	0.16	-0.18	-0.08	-0.14	0.36	-0.13	0.10	-0.02	-0.12	-0.11	0.14	0.10	-0.18	-0.02	-0.18	-0.03	-0.05	0.20	-0.15	-0.09	-0.17	0.01	0.12	-0.10	1.24	-0.10
Kol-Zorenka	-0.04	-0.03	-0.06	0.40	-0.10	-0.08	0.02	-0.11	-0.10	-0.05	0.01	0.04	-0.12	-0.13	-0.08	-0.03	0.03	-0.02	0.03	-0.03	-0.05	-0.07	-0.02	-0.03	-0.01	-0.04	-0.06	-0.01	-0.02	0.03	-0.04	-0.06	-0.03	0.01	0.02	0.04	-0.01	-0.07	0.00	-0.10	0.97
