# Supplementary material for: Genetic Diversity of the Collection of Far Eastern Actinidia spp. Revealed by RAD Sequencing Technology
Source: Plants (Basel). 2024 Dec 24;14(1):7. doi: 10.3390/plants14010007 (PMC11723124; doi:10.3390/plants14010007)
Supplement: Supplementary file 1 [file plants-14-00007-s001.zip › plants-3356746-supplementary/Supplementary/Table S1.xlsx]

## Sheet: Лист1
Table S1: Samples of Actinidia spp. taken for analysis.
ID	Sample (species, cultivar or variant)	Sex	Estimated ploidy	Ascorbic acid content, mg per 100 g of fruit	Origin of samples
Ar-BayernKiwi	A. arguta Bayern Kiwi	M	4х	0	Europe
Ar-Bogatirskaia	A. arguta Bogatirskaja	F	4х	0	Ukraine, Dnipropetrovsk Oblast
Ar-Buratino	A. arguta Buratino	M	2х	0	Russia, Primorsky Krai
Ar-Estafeta	A. arguta Estafeta	F	4х	0	Russia, Tambovskaya Oblast
Ar-Geneva	A. arguta Geneva	F	2х	0	USA
Arguta-Male	A. arguta	M	4х	0	Ukraine, Kyiv
Arguta-zhen	A. arguta	F	4х	0	Ukraine, Kyiv
Ar-Ilona3	A. arguta Ilona3	F	4х	0	Russia, Primorsky Krai
Ar-Ilona	A. arguta Ilona	F	4х	78.6	Russia, Primorsky Krai
Ar-Inokentievskaia	A. arguta Inokentievskaja	F	4х	0	Russia, Primorsky Krai
Ar-Lunnaj	A. arguta Lunnaja	F	2х	0	Russia, Primorsky Krai
Ar-Malishka	A. arguta Malishka	F	4х	0	Russia, Primorsky Krai
Ar-Malvina2	A. arguta Malvina2	F	4х	0	Russia, Primorsky Krai
Ar-Malvina	A. arguta Malvina	F	4х	0	Russia, Primorsky Krai
Ar-Natella	A. arguta Natella	F	4х	75.4	Russia, Moscow Region
Ar-Otbornaia	A. arguta Otbornaja	M	2х	0	Russia, Primorsky Krai
Ar-otbornF2-Male	A. arguta Otbornaja F2	M	4х	0	Russia, Primorsky Krai
Ar-Primorskaj	A. arguta Primorskaja	F	4х	151.2	Ukraine, Dnipropetrovsk Oblast
Ar-RaiskJabloko-3_2	A. arguta RaiskJabloko-3_2	F	4х	0	Russia, Primorsky Krai
Ar-RaiskJabloko-3	A. arguta RaiskJabloko-3	F	4х	121.8	Russia, Primorsky Krai
Ar-Rebristaj	A. arguta Rebristaja	F	2х	0	Russia, Moscow Region
Ar-Sol-Male	A. arguta Solnechnij	M	4х	0	Russia, Moscow Region
Ar-TaezhnDar	A. arguta Taezhnii Dar	F	2х	101.8	Russia, Moscow Region
Ar-ZolKosa	A. arguta Zolotaja Kosa	F	2х	86.4	Russia, Primorsky Krai
AxP-Figurnaj	A. arguta x A. purpurea Figurnaja	F	2х	114	Ukraine, Kyiv
AxP-GibridKolbasinij	A. arguta x A. purpurea Gibrid Kolbasinoi	F	4х	0	Ukraine, Kyiv
AxP-KensRed	A. arguta x A. purpurea Ken's Red	F	4х	0	New Zealand
AxP-KievGibridn	A. arguta x A. purpurea Kievskaja Gibridnaja	F	4х	120	Ukraine, Kyiv
AxP-Konfetnaia	A. arguta x A. purpurea Konfetnaja	F	4х	103.9	Ukraine, Kyiv
AxP-PurpSadovaj	A. arguta x A. purpurea Purpurnaja Sadovaja	F	2х	39.6	Ukraine, Kyiv
AxP-Sladkij-Male	A. arguta x A. purpurea Sladkij	M	2х	0	Ukraine, Kyiv
AxP-SPS-2	A. arguta x A. purpurea SPS-2	F	4х	0	Ukraine, Kyiv
AxP-SPS-5	A. arguta x A. purpurea SPS-5	F	4х	0	Ukraine, Kyiv
Gir-Alevtina	A. arguta var. giraldii Alevtina	F	2х	101.2	Russia, Primorsky Krai
Gir-Gorianka	A. arguta var. giraldii Gorianka	F	2х	0	Russia, Primorsky Krai
Kol-Adam	A. kolomikta Adam	M	2х	0	Poland
Kol-Champion	A. kolomikta Champion	F	2х	2200	Russia, Moscow Region
Kol-Champion-Male	A. kolomikta Champion	M	2х	0	Russia, Moscow Region
Kol-DrShimanowsk	A. kolomikta DrShimanows	FM	2х	0	Poland
Kol-Ella	A. kolomikta Ella	F	2х	1544	Russia, Moscow Region
Kol-Festival-Male	A. kolomikta Festival	M	2х	0	Russia, Moscow Region
Kol-Festivalnaia	A. kolomikta Festivalnaja	F	2х	1650	Russia, Moscow Region
Kol-Iziaschnaia	A. kolomikta Iziaschnaja	F	2х	2000	Russia, Moscow Region
Kol-Izobilnaia	A. kolomikta Izobilnaja	F	2х	1460	Russia, Moscow Region
Kol-Komandir	A. kolomikta Komandir	M	2х	0	Russia, Moscow Region
Kol-Lakomka	A. kolomikta Lakomka	F	2х	1600	Russia, Voronezhskaya Oblast
Kol-LeningradskKrupnoplodn	A. kolomikta Leningradskaja Krupnoplodnaja	F	2х	1415	Russia, Leningrad Region
Kol-Lubitelskaia	A. kolomikta Lubitelskaja	F	2х	1799	Russia, Moscow Region
Kol-Moma	A. kolomikta Moma	F	2х	1224	Russia, Primorsky Krai
Kol-Moskvichka	A. kolomikta Moskvichka	F	2х	1295	Russia, Primorsky Krai
Kol-Nadezhda	A. kolomikta Nadezhda	F	2х	1444	Russia, Primorsky Krai
Kol-Nahodka	A. kolomikta Nahodka	F	2х	1760	Russia, Leningrad Region
Kol-Narodnaia	A. kolomikta Narodnaja	F	2х	1700	Russia, Moscow Region
Kolomikta	A. kolomikta	F	2х	0	Russia, Michurinsk
Kolomikta-Male	A. kolomikta	M	2х	0	Russia, Michurinsk
Kol-OtbBratZemlian	A. kolomikta Otbornaja Brat Zemlyanichnoy	M	2х	0	Ukraine, Dnipropetrovsk Oblast
Kol-otbornaF-zhen	A. kolomikta Otbornaja Forma	F	2х	0	Russia, Moscow Region
Kol-otbornaia-Male	A. kolomikta Otbornaja	M	2х	0	Russia, Primorsky Krai
Kol-Otlichnitsa	A. kolomikta Otlichnitsa	F	2х	1434	Russia, Leningrad Region
Kol-PamiatKolbasin	A. kolomikta Pamiati Kolbasinoy	F	2х	1750	Russia, Moscow Region
Kol-PamiatUchiteliu	A. kolomikta Pamiati Uchiteliu	F	2х	915	Russia, Leningrad Region
Kol-Pavlovskaia	A. kolomikta Pavlovskaja	F	2х	2000	Russia, Leningrad Region
Kol-Podarok	A. kolomikta Podarok	F	2х	1058	Russia, Leningrad Region
Kol-Prazdnichnaia	A. kolomikta Prazdnichnaja	F	2х	1790	Russia, Moscow Region
Kol-Prelestnaia	A. kolomikta Prelestnaja	F	2х	1490	Russia, Moscow Region
Kol-Prints	A. kolomikta Prints	M	2х	0	Russia, Moscow Region
Kol-Priusadebnaia	A. kolomikta Priusadebnaja	F	2х	1586	Russia, Moscow Region
Kol-RanniaZaria	A. kolomikta Rannia Zaria	F	2х	1020	Russia, Moscow Region
Kol-Sahalinskaia35	A. kolomikta var sugavarana Sahalinskaja 35	F	2х	1844	Russia, Sakhalin Region
Kol-Sakhalin	A. kolomikta Sakhalin	N/A	2х	0	Russia, Sakhalin Region
Kol-Skazka	A. kolomikta Skazka	F	2х	1780	Russia, Voronezhskaya Oblast
Kol-Universitetsk	A. kolomikta Universitetskaja	F	2х	1414	Russia, Moscow Region
Kol-Uslada	A. kolomikta Uslada	F	2х	1750	Russia, Moscow Region
Kol-Vinogradnaia	A. kolomikta Vinogradnaja	F	2х	1562	Russia, Moscow Region
Kol-Vir2	A. kolomikta Vir 2	F	2х	894	Russia, Leningrad Region
Kol-Vitaminnaia	A. kolomikta Vitaminnaja	F	2х	0	Ukraine, Dnipropetrovsk Oblast
Kol-Zemlyanichn	A. kolomikta Zemlyanichnaja	F	2х	975	Ukraine, Dnipropetrovsk Oblast
Kol-Zorenka	A. kolomikta Zorenka	F	2х	1733	Ukraine, Dnipropetrovsk Oblast
Pol-Beta	A. polygama Beta	F	2х	162	Russia, Primorsky Krai
Pol-DobrMolodets	A. polygama Dobrii Molodets	M	2х	0	Russia, Moscow Region
Pol-KrasnaDevitsa	A. polygama Krasnaja Devitsa	F	2х	98.3	Russia, Moscow Region
Pol-Osenniaya	A. polygama Osenniaja	F	2х	172	Russia, Primorsky Krai
Pol-Ostro-prianaia	A. polygama Ostro-prianaja	F	2х	151	Russia, Primorsky Krai
Pol-Otbornaia	A. polygama Otbornaja	M	2х	0	Russia, Primorsky Krai
Pol-Parfumer	A. polygama Parfumer	M	2х	0	Russia, Primorsky Krai
Pol-Perchik	A. polygama Perchik	F	2х	167	Russia, Primorsky Krai
Pol-Tselebnaia	A. polygama Tselebnaja	F	2х	184	Russia, Primorsky Krai
Pol-Usorchataia	A. polygama Usorchataja	F	2х	116.6	Russia, Primorsky Krai
Polygama	A. polygama	F	2х	0	Russia, Leningrad Region
Polygama-Male	A. polygama	M	2х	0	Russia, Leningrad Region
Pol-ZharPtitsa	A. polygama Zhar-Ptitsa	F	2х	139.4	Russia, Primorsky Krai
Pol-ZheltoeVereteno	A. polygama Zheltoe Vereteno	F	2х	89	Russia, Primorsky Krai
Pur-Zhen	A. arguta var. purpurea	F	4х	0	Ukraine, Kyiv
