# Supplementary material for: Genetic Diversity of the Collection of Far Eastern Actinidia spp. Revealed by RAD Sequencing Technology
Source: Plants (Basel). 2024 Dec 24;14(1):7. doi: 10.3390/plants14010007 (PMC11723124; doi:10.3390/plants14010007)
Supplement: Supplementary file 1 [file plants-14-00007-s001.zip › plants-3356746-supplementary/Supplementary/Table S2.xlsx]

## Sheet: Лист1
Table S2 Сommon allele values of identity by descent (IBD) for all A. arguta samples.
	Ar-BayernKiwi	Ar-Bogatirskaia	Ar-Buratino	Ar-Estafeta	Ar-Geneva	Arguta-Male	Arguta-zhen	Ar-Ilona3	Ar-Ilona	Ar-Inokentievskaia	Ar-Lunnaj	Ar-Malishka	Ar-Malvina2	Ar-Malvina	Ar-Natella	Ar-Otbornaia	Ar-otbornF2-Male	Ar-Primorskaj	Ar-RaiskJabloko-3_2	Ar-RaiskJabloko-3	Ar-Rebristaj	Ar-Sol-Male	Ar-TaezhnDar	Ar-ZolKosa	AxP-Figurnaj	AxP-GibridKolbasinij	AxP-KensRed	AxP-KievGibridn	AxP-Konfetnaia	AxP-PurpSadovaj	AxP-Sladkij-Male	AxP-SPS-2	AxP-SPS-5	Gir-Alevtina	Gir-Gorianka	Pur-Zhen
Ar-BayernKiwi	1.24
Ar-Bogatirskaia	-0.09
Ar-Buratino	-0.04	-0.14
Ar-Estafeta	-0.10	0.31	-0.15
Ar-Geneva	0.30	-0.11	-0.05	-0.14
Arguta-Male	-0.07	0.02	-0.08	0.02	-0.05
Arguta-zhen	-0.07	0.03	-0.09	0.02	-0.07	0.03
Ar-Ilona3	-0.08	-0.05	-0.09	-0.04	-0.05	0.00	0.02
Ar-Ilona	-0.06	0.01	-0.11	-0.05	-0.07	-0.01	0.06	0.13
Ar-Inokentievskaia	-0.07	0.05	-0.09	-0.01	-0.05	0.01	0.04	0.02	0.03
Ar-Lunnaj	0.11	-0.05	-0.10	-0.04	0.10	-0.06	-0.04	-0.04	-0.01	-0.01
Ar-Malishka	-0.07	-0.01	-0.09	-0.03	-0.04	0.00	0.02	0.16	0.12	0.01	-0.04
Ar-Malvina2	-0.07	-0.04	-0.10	-0.05	-0.05	0.02	0.00	0.14	0.10	0.00	-0.07	0.15
Ar-Malvina	-0.08	-0.06	-0.09	-0.07	-0.08	0.00	0.01	0.17	0.13	0.02	-0.05	0.19	0.27
Ar-Natella	-0.08	0.26	-0.15	0.52	-0.14	-0.02	-0.04	-0.06	-0.06	-0.02	0.04	-0.06	-0.04	-0.06
Ar-Otbornaia	-0.04	0.01	-0.13	-0.01	-0.08	0.03	-0.03	-0.03	-0.01	0.02	0.02	-0.03	-0.02	-0.02	0.01
Ar-otbornF2-Male	-0.07	-0.09	0.10	-0.12	-0.04	-0.10	-0.10	-0.09	-0.10	-0.06	-0.11	-0.12	-0.09	-0.08	-0.14	-0.14
Ar-Primorskaj	0.02	0.09	-0.12	0.08	-0.01	-0.04	-0.05	-0.08	-0.04	0.02	0.09	-0.05	-0.07	-0.07	0.20	0.00	-0.13
Ar-RaiskJabloko-3_2	-0.07	-0.01	-0.11	-0.03	-0.04	0.04	0.04	0.04	0.01	0.06	-0.03	0.04	0.08	0.09	-0.04	0.01	-0.09	-0.03
Ar-RaiskJabloko-3	-0.06	0.13	-0.09	0.07	-0.06	0.06	0.05	0.00	0.02	0.05	-0.06	0.01	-0.01	0.00	0.07	0.03	-0.09	0.02	0.01
Ar-Rebristaj	-0.07	0.04	-0.13	0.07	-0.07	0.07	0.05	0.00	0.02	0.01	-0.01	-0.02	-0.04	-0.04	-0.01	0.03	-0.13	-0.02	0.02	0.01
Ar-Sol-Male	-0.09	-0.02	-0.06	-0.04	-0.06	0.00	-0.05	-0.02	-0.02	-0.01	0.06	-0.02	-0.04	-0.03	0.05	0.16	-0.14	0.10	0.00	-0.03	0.01
Ar-TaezhnDar	0.06	-0.03	-0.12	-0.02	0.09	-0.08	-0.01	-0.07	-0.03	0.00	0.00	-0.05	-0.03	-0.07	-0.02	-0.11	-0.08	0.02	0.01	-0.04	-0.07	-0.07
Ar-ZolKosa	-0.02	-0.10	0.03	-0.11	-0.02	-0.05	-0.11	-0.08	-0.10	-0.10	0.01	-0.10	-0.09	-0.09	-0.02	-0.07	0.12	0.00	-0.08	-0.08	-0.10	0.01	-0.10
AxP-Figurnaj	-0.03	-0.10	0.28	-0.08	-0.07	-0.06	-0.10	-0.13	-0.13	-0.12	-0.10	-0.12	-0.14	-0.12	-0.12	-0.08	0.20	-0.12	-0.15	-0.10	-0.08	-0.09	-0.13	0.11
AxP-GibridKolbasinij	-0.05	0.04	-0.09	0.02	-0.04	0.02	0.03	-0.01	-0.02	0.05	-0.05	0.02	0.01	-0.02	0.02	0.01	-0.08	0.01	0.03	0.06	0.01	0.01	-0.04	-0.06	-0.13
AxP-KensRed	0.21	-0.13	0.08	-0.15	0.23	-0.10	-0.12	-0.09	-0.13	-0.09	0.04	-0.08	-0.10	-0.10	-0.13	-0.11	0.06	-0.06	-0.08	-0.14	-0.10	-0.14	0.03	0.07	0.05	-0.09
AxP-KievGibridn	-0.05	-0.12	0.28	-0.11	-0.07	-0.12	-0.05	-0.11	-0.12	-0.12	-0.11	-0.14	-0.13	-0.14	-0.16	-0.14	0.10	-0.12	-0.12	-0.11	-0.04	-0.12	-0.07	0.02	0.17	-0.15	0.05
AxP-Konfetnaia	-0.06	0.00	-0.09	0.00	-0.07	0.00	0.00	0.12	0.13	0.03	-0.06	0.11	0.07	0.11	-0.02	-0.01	-0.09	-0.07	-0.03	0.02	0.02	0.01	-0.05	-0.08	-0.10	-0.01	-0.13	-0.12
AxP-PurpSadovaj	-0.06	-0.15	0.18	-0.11	-0.04	-0.10	-0.10	-0.15	-0.17	-0.15	-0.10	-0.16	-0.19	-0.17	-0.16	-0.15	0.23	-0.15	-0.19	-0.14	-0.10	-0.11	-0.12	0.20	0.22	-0.12	0.12	0.29	-0.12
AxP-Sladkij-Male	-0.09	-0.13	-0.13	-0.15	-0.06	-0.09	-0.05	-0.05	0.00	-0.04	-0.04	-0.05	0.00	-0.04	-0.12	0.27	-0.13	-0.03	0.03	-0.08	-0.07	0.06	0.17	-0.14	-0.17	-0.08	-0.10	-0.09	-0.07	-0.18
AxP-SPS-2	-0.08	-0.11	0.07	-0.07	-0.07	-0.07	-0.06	-0.08	-0.13	-0.10	-0.09	-0.13	-0.09	-0.10	-0.12	-0.13	0.58	-0.13	-0.14	-0.13	-0.07	-0.11	-0.09	0.09	0.21	-0.12	0.03	0.11	-0.10	0.30	-0.17
AxP-SPS-5	-0.04	-0.16	0.09	-0.11	-0.05	-0.07	-0.11	-0.12	-0.14	-0.14	-0.11	-0.11	-0.14	-0.14	-0.15	-0.13	0.18	-0.15	-0.16	-0.15	-0.08	-0.13	-0.09	0.17	0.21	-0.12	0.14	0.20	-0.10	0.42	-0.13	0.25
Gir-Alevtina	-0.10	-0.08	-0.13	-0.12	-0.05	-0.04	-0.01	-0.06	-0.05	-0.02	-0.10	-0.04	0.00	-0.03	-0.09	-0.06	-0.10	-0.08	0.02	-0.06	-0.07	-0.02	0.13	-0.11	-0.14	0.05	-0.08	-0.09	-0.06	-0.15	0.39	-0.14	-0.11
Gir-Gorianka	-0.05	0.02	-0.12	0.02	-0.12	0.04	0.03	-0.02	-0.05	0.02	-0.03	-0.01	-0.02	-0.02	-0.02	0.06	-0.13	-0.04	-0.05	0.02	0.05	0.00	-0.09	-0.07	-0.08	0.11	-0.12	-0.10	0.02	-0.10	-0.08	-0.08	-0.11	0.29
Pur-Zhen	-0.02	-0.14	0.60	-0.12	-0.06	-0.07	-0.13	-0.12	-0.12	-0.12	-0.07	-0.13	-0.14	-0.12	-0.11	-0.06	0.03	-0.08	-0.15	-0.08	-0.11	-0.06	-0.14	0.04	0.33	-0.11	0.04	0.29	-0.10	0.21	-0.14	0.06	0.10	-0.15	-0.09	2024-04-01
