# Supplementary material for: Genetic Diversity of the Collection of Far Eastern Actinidia spp. Revealed by RAD Sequencing Technology
Source: Plants (Basel). 2024 Dec 24;14(1):7. doi: 10.3390/plants14010007 (PMC11723124; doi:10.3390/plants14010007)
Supplement: Supplementary file 1 [file plants-14-00007-s001.zip › plants-3356746-supplementary/Supplementary/Table. S4.xlsx]

## Sheet: List1
Table S4: List of SNPs distinguishing groups of actinidia with deciduous and non-deciduous fruits
Chr	Pos	Ref	Alt		Annotate
NC_080133.1	15750759	T	C		ANN=C|intron_variant|MODIFIER|LOC130780899|LOC130780899|transcript|XM_057639915.1|protein_coding|2/15|c.65+107T>C||||||,C|intron_variant|MODIFIER|LOC130781002|LOC130781002|transcript|XR_009033475.1|pseudogene|3/3|n.384-14783A>G||||||
NC_080133.1	16128194	C	T		ANN=T|synonymous_variant|LOW|LOC130781228|LOC130781228|transcript|XM_057640346.1|protein_coding|3/3|c.1053G>A|p.Ser351Ser|1286/2245|1053/1458|351/485||,T|synonymous_variant|LOW|LOC130781228|LOC130781228|transcript|XM_057640354.1|protein_coding|2/2|c.1053G>A|p.Ser351Ser|1318/2278|1053/1458|351/485||,T|synonymous_variant|LOW|LOC130781228|LOC130781228|transcript|XM_057640362.1|protein_coding|3/3|c.1…
NC_080133.1	20804271	T	C		ANN=C|intron_variant|MODIFIER|LOC130784826|LOC130784826|transcript|XR_009034970.1|pseudogene|8/9|n.625-551A>G||||||,C|non_coding_transcript_exon_variant|MODIFIER|LOC130784826|LOC130784826|transcript|XR_009034962.1|pseudogene|8/9|n.2153A>G||||||,C|non_coding_transcript_exon_variant|MODIFIER|LOC130784826|LOC130784826|transcript|XR_009034961.1|pseudogene|8/9|n.2129A>G||||||,C|non_coding_transcript_e…
NC_080135.1	12631648	G	A	probable leucine-rich repeat receptor-like protein kinase IMK3	ANN=A|synonymous_variant|LOW|LOC130758877|LOC130758877|transcript|XM_057613865.1|protein_coding|2/2|c.2157G>A|p.Lys719Lys|2319/2831|2157/2442|719/813||
NC_080135.1	12631699	C	T	probable leucine-rich repeat receptor-like protein kinase IMK3	ANN=T|synonymous_variant|LOW|LOC130758877|LOC130758877|transcript|XM_057613865.1|protein_coding|2/2|c.2208C>T|p.Ser736Ser|2370/2831|2208/2442|736/813||
NC_080135.1	12631750	G	A	probable leucine-rich repeat receptor-like protein kinase IMK3	ANN=A|synonymous_variant|LOW|LOC130758877|LOC130758877|transcript|XM_057613865.1|protein_coding|2/2|c.2259G>A|p.Arg753Arg|2421/2831|2259/2442|753/813||
NC_080136.1	6371142	A	G		ANN=G|synonymous_variant|LOW|LOC130776257|LOC130776257|transcript|XM_057634436.1|protein_coding|7/7|c.1617A>G|p.Arg539Arg|2016/2631|1617/1836|539/611||
NC_080137.1	16356196	A	G	ABC transporter B family member 19	ANN=G|synonymous_variant|LOW|LOC130776994|LOC130776994|transcript|XM_057635280.1|protein_coding|9/10|c.2334T>C|p.Asp778Asp|2705/4345|2334/3753|778/1250||
NC_080138.1	4982571	G	T	probable protein S-acyltransferase 22	ANN=T|synonymous_variant|LOW|LOC130780079|LOC130780079|transcript|XM_057639033.1|protein_coding|9/9|c.1570C>A|p.Arg524Arg|1959/2647|1570/1905|524/634||,T|synonymous_variant|LOW|LOC130780079|LOC130780079|transcript|XM_057639034.1|protein_coding|9/9|c.1546C>A|p.Arg516Arg|1934/2622|1546/1881|516/626||
NC_080138.1	17737715	G	A	BTB/POZ domain-containing protein NPY2-like	ANN=A|intron_variant|MODIFIER|LOC130779011|LOC130779011|transcript|XM_057637522.1|protein_coding|1/3|c.63-17G>A||||||
NC_080139.1	6687776	C	T	ethylene-responsive transcription factor 13-like	ANN=T|synonymous_variant|LOW|LOC130780808|LOC130780808|transcript|XM_057639819.1|protein_coding|1/1|c.183C>T|p.Gly61Gly|241/726|183/552|61/183||
NC_080141.1	2005074	C	A		ANN=A|intragenic_variant|MODIFIER|LOC130785174|LOC130785174|gene_variant|LOC130785174|||n.2005074C>A||||||
NC_080141.1	2005087	C	A		ANN=A|intragenic_variant|MODIFIER|LOC130785174|LOC130785174|gene_variant|LOC130785174|||n.2005087C>A||||||
NC_080141.1	2005090	T	C		ANN=C|intragenic_variant|MODIFIER|LOC130785174|LOC130785174|gene_variant|LOC130785174|||n.2005090T>C||||||
NC_080141.1	2005137	C	T		ANN=T|intragenic_variant|MODIFIER|LOC130785174|LOC130785174|gene_variant|LOC130785174|||n.2005137C>T||||||
NC_080141.1	2005315	G	A		ANN=A|intragenic_variant|MODIFIER|LOC130785174|LOC130785174|gene_variant|LOC130785174|||n.2005315G>A||||||
NC_080141.1	3671942	T	C	protein MULTIPOLAR SPINDLE 1	ANN=C|synonymous_variant|LOW|LOC130785488|LOC130785488|transcript|XM_057645670.1|protein_coding|7/7|c.540A>G|p.Arg180Arg|540/627|540/627|180/208||,C|upstream_gene_variant|MODIFIER|LOC130785487|LOC130785487|transcript|XM_057645669.1|protein_coding||c.-2257A>G|||||2257|
NC_080144.1	921566	T	C	protein PLASTID MOVEMENT IMPAIRED 1-RELATED 1-like	ANN=C|synonymous_variant|LOW|LOC130790177|LOC130790177|transcript|XM_057651130.1|protein_coding|3/4|c.1914A>G|p.Pro638Pro|2089/3894|1914/3435|638/1144||
NC_080144.1	9443003	C	A		ANN=A|intergenic_region|MODIFIER|LOC130789256-LOC130789152|LOC130789256-LOC130789152|intergenic_region|LOC130789256-LOC130789152|||n.9443003C>A||||||
NC_080144.1	15132205	C	T	ribulose-1,5 bisphosphate carboxylase/oxygenase large subunit N-methyltransferase, chloroplastic	ANN=T|intron_variant|MODIFIER|LOC130790060|LOC130790060|transcript|XM_057650932.1|protein_coding|11/11|c.1399-1028C>T||||||
NC_080144.1	15132545	T	C	ribulose-1,5 bisphosphate carboxylase/oxygenase large subunit N-methyltransferase, chloroplastic	ANN=C|intron_variant|MODIFIER|LOC130790060|LOC130790060|transcript|XM_057650932.1|protein_coding|11/11|c.1399-688T>C||||||
NC_080146.1	4604662	G	A	cation/H(+) antiporter 18-like	ANN=A|synonymous_variant|LOW|LOC130793256|LOC130793256|transcript|XM_057654876.1|protein_coding|3/4|c.798G>A|p.Ala266Ala|1011/2731|798/2412|266/803||,A|synonymous_variant|LOW|LOC130793256|LOC130793256|transcript|XM_057654877.1|protein_coding|4/5|c.798G>A|p.Ala266Ala|1111/2831|798/2412|266/803||
NC_080146.1	7606327	T	C	transcription factor KUA1-like	ANN=C|synonymous_variant|LOW|LOC130792927|LOC130792927|transcript|XM_057654538.1|protein_coding|3/3|c.780A>G|p.Thr260Thr|972/1432|780/1011|260/336||,C|synonymous_variant|LOW|LOC130792927|LOC130792927|transcript|XM_057654539.1|protein_coding|3/4|c.780A>G|p.Thr260Thr|973/1746|780/1011|260/336||,C|synonymous_variant|LOW|LOC130792927|LOC130792927|transcript|XM_057654540.1|protein_coding|3/4|c.780A>G|…
NC_080146.1	7606353	T	G		ANN=G|missense_variant|MODERATE|LOC130792927|LOC130792927|transcript|XM_057654538.1|protein_coding|3/3|c.754A>C|p.Thr252Pro|946/1432|754/1011|252/336||,G|missense_variant|MODERATE|LOC130792927|LOC130792927|transcript|XM_057654539.1|protein_coding|3/4|c.754A>C|p.Thr252Pro|947/1746|754/1011|252/336||,G|missense_variant|MODERATE|LOC130792927|LOC130792927|transcript|XM_057654540.1|protein_coding|3/4|…
NC_080146.1	9728697	A	C	acetylornithine deacetylase-like	ANN=C|downstream_gene_variant|MODIFIER|LOC130793740|LOC130793740|transcript|XM_057655581.1|protein_coding||c.*902A>C|||||702|,C|intron_variant|MODIFIER|LOC130793741|LOC130793741|transcript|XM_057655582.1|protein_coding|5/6|c.317-18T>G||||||,C|intron_variant|MODIFIER|LOC130793741|LOC130793741|transcript|XM_057655583.1|protein_coding|5/6|c.317-18T>G||||||
NC_080146.1	9728698	G	A		ANN=A|downstream_gene_variant|MODIFIER|LOC130793740|LOC130793740|transcript|XM_057655581.1|protein_coding||c.*903G>A|||||703|,A|intron_variant|MODIFIER|LOC130793741|LOC130793741|transcript|XM_057655582.1|protein_coding|5/6|c.317-19C>T||||||,A|intron_variant|MODIFIER|LOC130793741|LOC130793741|transcript|XM_057655583.1|protein_coding|5/6|c.317-19C>T||||||
NC_080146.1	18555241	C	G	E3 ubiquitin-protein ligase BIG BROTHER-like	ANN=G|downstream_gene_variant|MODIFIER|LOC130793327|LOC130793327|transcript|XM_057654960.1|protein_coding||c.*2433C>G|||||2276|,G|downstream_gene_variant|MODIFIER|LOC130793327|LOC130793327|transcript|XM_057654964.1|protein_coding||c.*2788C>G|||||2458|,G|downstream_gene_variant|MODIFIER|LOC130793327|LOC130793327|transcript|XM_057654962.1|protein_coding||c.*2788C>G|||||2459|,G|downstream_gene_varia…
NC_080146.1	18555375	T	G	E3 ubiquitin-protein ligase BIG BROTHER-like	ANN=G|downstream_gene_variant|MODIFIER|LOC130793327|LOC130793327|transcript|XM_057654960.1|protein_coding||c.*2567T>G|||||2410|,G|downstream_gene_variant|MODIFIER|LOC130793327|LOC130793327|transcript|XM_057654964.1|protein_coding||c.*2922T>G|||||2592|,G|downstream_gene_variant|MODIFIER|LOC130793327|LOC130793327|transcript|XM_057654962.1|protein_coding||c.*2922T>G|||||2593|,G|downstream_gene_varia…
NC_080146.1	18555388	T	C	E3 ubiquitin-protein ligase BIG BROTHER-like	ANN=C|downstream_gene_variant|MODIFIER|LOC130793327|LOC130793327|transcript|XM_057654960.1|protein_coding||c.*2580T>C|||||2423|,C|downstream_gene_variant|MODIFIER|LOC130793327|LOC130793327|transcript|XM_057654964.1|protein_coding||c.*2935T>C|||||2605|,C|downstream_gene_variant|MODIFIER|LOC130793327|LOC130793327|transcript|XM_057654962.1|protein_coding||c.*2935T>C|||||2606|,C|downstream_gene_varia…
NC_080146.1	18555401	A	C	E3 ubiquitin-protein ligase BIG BROTHER-like	ANN=C|downstream_gene_variant|MODIFIER|LOC130793327|LOC130793327|transcript|XM_057654960.1|protein_coding||c.*2593A>C|||||2436|,C|downstream_gene_variant|MODIFIER|LOC130793327|LOC130793327|transcript|XM_057654964.1|protein_coding||c.*2948A>C|||||2618|,C|downstream_gene_variant|MODIFIER|LOC130793327|LOC130793327|transcript|XM_057654962.1|protein_coding||c.*2948A>C|||||2619|,C|downstream_gene_varia…
NC_080146.1	18555427	A	T	E3 ubiquitin-protein ligase BIG BROTHER-like	ANN=T|downstream_gene_variant|MODIFIER|LOC130793327|LOC130793327|transcript|XM_057654960.1|protein_coding||c.*2619A>T|||||2462|,T|downstream_gene_variant|MODIFIER|LOC130793327|LOC130793327|transcript|XM_057654964.1|protein_coding||c.*2974A>T|||||2644|,T|downstream_gene_variant|MODIFIER|LOC130793327|LOC130793327|transcript|XM_057654962.1|protein_coding||c.*2974A>T|||||2645|,T|downstream_gene_varia…
NC_080146.1	18555428	G	A	E3 ubiquitin-protein ligase BIG BROTHER-like	ANN=A|downstream_gene_variant|MODIFIER|LOC130793327|LOC130793327|transcript|XM_057654960.1|protein_coding||c.*2620G>A|||||2463|,A|downstream_gene_variant|MODIFIER|LOC130793327|LOC130793327|transcript|XM_057654964.1|protein_coding||c.*2975G>A|||||2645|,A|downstream_gene_variant|MODIFIER|LOC130793327|LOC130793327|transcript|XM_057654962.1|protein_coding||c.*2975G>A|||||2646|,A|downstream_gene_varia…
NC_080146.1	18555450	G	A	E3 ubiquitin-protein ligase BIG BROTHER-like	ANN=A|downstream_gene_variant|MODIFIER|LOC130793327|LOC130793327|transcript|XM_057654960.1|protein_coding||c.*2642G>A|||||2485|,A|downstream_gene_variant|MODIFIER|LOC130793327|LOC130793327|transcript|XM_057654964.1|protein_coding||c.*2997G>A|||||2667|,A|downstream_gene_variant|MODIFIER|LOC130793327|LOC130793327|transcript|XM_057654962.1|protein_coding||c.*2997G>A|||||2668|,A|downstream_gene_varia…
NC_080146.1	18555467	G	A	E3 ubiquitin-protein ligase BIG BROTHER-like	ANN=A|downstream_gene_variant|MODIFIER|LOC130793327|LOC130793327|transcript|XM_057654960.1|protein_coding||c.*2659G>A|||||2502|,A|downstream_gene_variant|MODIFIER|LOC130793327|LOC130793327|transcript|XM_057654964.1|protein_coding||c.*3014G>A|||||2684|,A|downstream_gene_variant|MODIFIER|LOC130793327|LOC130793327|transcript|XM_057654962.1|protein_coding||c.*3014G>A|||||2685|,A|downstream_gene_varia…
NC_080146.1	18555468	T	C	E3 ubiquitin-protein ligase BIG BROTHER-like	ANN=C|downstream_gene_variant|MODIFIER|LOC130793327|LOC130793327|transcript|XM_057654960.1|protein_coding||c.*2660T>C|||||2503|,C|downstream_gene_variant|MODIFIER|LOC130793327|LOC130793327|transcript|XM_057654964.1|protein_coding||c.*3015T>C|||||2685|,C|downstream_gene_variant|MODIFIER|LOC130793327|LOC130793327|transcript|XM_057654962.1|protein_coding||c.*3015T>C|||||2686|,C|downstream_gene_varia…
NC_080147.1	7494423	C	T	scarecrow-like protein 9	ANN=T|missense_variant|MODERATE|LOC130794966|LOC130794966|transcript|XM_057656905.1|protein_coding|1/2|c.202G>A|p.Ala68Thr|775/3233|202/2277|68/758||,T|missense_variant|MODERATE|LOC130794966|LOC130794966|transcript|XM_057656906.1|protein_coding|1/3|c.202G>A|p.Ala68Thr|775/3144|202/2277|68/758||
NC_080149.1	3914459	C	A	cysteine-rich receptor-like protein kinase 44	ANN=A|upstream_gene_variant|MODIFIER|LOC130750886|LOC130750886|transcript|XM_057604370.1|protein_coding||c.-2265G>T|||||1465|,A|upstream_gene_variant|MODIFIER|LOC130750886|LOC130750886|transcript|XM_057604371.1|protein_coding||c.-2265G>T|||||1465|,A|upstream_gene_variant|MODIFIER|LOC130750886|LOC130750886|transcript|XM_057604373.1|protein_coding||c.-2265G>T|||||1465|,A|intragenic_variant|MODIFIER…
NC_080149.1	3914797	C	T	cysteine-rich receptor-like protein kinase 44	ANN=T|upstream_gene_variant|MODIFIER|LOC130750886|LOC130750886|transcript|XM_057604370.1|protein_coding||c.-2603G>A|||||1803|,T|upstream_gene_variant|MODIFIER|LOC130750886|LOC130750886|transcript|XM_057604371.1|protein_coding||c.-2603G>A|||||1803|,T|upstream_gene_variant|MODIFIER|LOC130750886|LOC130750886|transcript|XM_057604373.1|protein_coding||c.-2603G>A|||||1803|,T|intragenic_variant|MODIFIER…
NC_080149.1	3914804	T	C	cysteine-rich receptor-like protein kinase 44	ANN=C|upstream_gene_variant|MODIFIER|LOC130750886|LOC130750886|transcript|XM_057604370.1|protein_coding||c.-2610A>G|||||1810|,C|upstream_gene_variant|MODIFIER|LOC130750886|LOC130750886|transcript|XM_057604371.1|protein_coding||c.-2610A>G|||||1810|,C|upstream_gene_variant|MODIFIER|LOC130750886|LOC130750886|transcript|XM_057604373.1|protein_coding||c.-2610A>G|||||1810|,C|intragenic_variant|MODIFIER…
NC_080149.1	3914852	A	C	cysteine-rich receptor-like protein kinase 44	ANN=C|upstream_gene_variant|MODIFIER|LOC130750886|LOC130750886|transcript|XM_057604370.1|protein_coding||c.-2658T>G|||||1858|,C|upstream_gene_variant|MODIFIER|LOC130750886|LOC130750886|transcript|XM_057604371.1|protein_coding||c.-2658T>G|||||1858|,C|upstream_gene_variant|MODIFIER|LOC130750886|LOC130750886|transcript|XM_057604373.1|protein_coding||c.-2658T>G|||||1858|,C|intragenic_variant|MODIFIER…
NC_080149.1	4181331	T	C	probable protein S-acyltransferase 19	ANN=C|synonymous_variant|LOW|LOC130751857|LOC130751857|transcript|XM_057605566.1|protein_coding|5/9|c.660T>C|p.Asn220Asn|997/3020|660/2169|220/722||,C|downstream_gene_variant|MODIFIER|LOC130751858|LOC130751858|transcript|XM_057605567.1|protein_coding||c.*5038A>G|||||4889|
NC_080149.1	4181352	C	T	probable protein S-acyltransferase 19	ANN=T|synonymous_variant|LOW|LOC130751857|LOC130751857|transcript|XM_057605566.1|protein_coding|5/9|c.681C>T|p.Leu227Leu|1018/3020|681/2169|227/722||,T|downstream_gene_variant|MODIFIER|LOC130751858|LOC130751858|transcript|XM_057605567.1|protein_coding||c.*5017G>A|||||4868|
NC_080149.1	4181427	A	G		ANN=G|downstream_gene_variant|MODIFIER|LOC130751858|LOC130751858|transcript|XM_057605567.1|protein_coding||c.*4942T>C|||||4793|,G|intron_variant|MODIFIER|LOC130751857|LOC130751857|transcript|XM_057605566.1|protein_coding|5/8|c.703-25A>G||||||
NC_080149.1	6067434	G	T	fatty-acid-binding protein 3, chloroplastic	ANN=T|upstream_gene_variant|MODIFIER|LOC130751148|LOC130751148|transcript|XM_057604680.1|protein_coding||c.-4543C>A|||||4526|,T|upstream_gene_variant|MODIFIER|LOC130751148|LOC130751148|transcript|XM_057604681.1|protein_coding||c.-4543C>A|||||4526|,T|intron_variant|MODIFIER|LOC130752108|LOC130752108|transcript|XM_057605903.1|protein_coding|2/4|c.205-197G>T||||||
NC_080149.1	6067444	A	C	fatty-acid-binding protein 3, chloroplastic	ANN=C|upstream_gene_variant|MODIFIER|LOC130751148|LOC130751148|transcript|XM_057604680.1|protein_coding||c.-4553T>G|||||4536|,C|upstream_gene_variant|MODIFIER|LOC130751148|LOC130751148|transcript|XM_057604681.1|protein_coding||c.-4553T>G|||||4536|,C|intron_variant|MODIFIER|LOC130752108|LOC130752108|transcript|XM_057605903.1|protein_coding|2/4|c.205-187A>C||||||
NC_080149.1	6067445	A	T	fatty-acid-binding protein 3, chloroplastic	ANN=T|upstream_gene_variant|MODIFIER|LOC130751148|LOC130751148|transcript|XM_057604680.1|protein_coding||c.-4554T>A|||||4537|,T|upstream_gene_variant|MODIFIER|LOC130751148|LOC130751148|transcript|XM_057604681.1|protein_coding||c.-4554T>A|||||4537|,T|intron_variant|MODIFIER|LOC130752108|LOC130752108|transcript|XM_057605903.1|protein_coding|2/4|c.205-186A>T||||||
NC_080149.1	6067521	C	T	fatty-acid-binding protein 3, chloroplastic	ANN=T|upstream_gene_variant|MODIFIER|LOC130751148|LOC130751148|transcript|XM_057604680.1|protein_coding||c.-4630G>A|||||4613|,T|upstream_gene_variant|MODIFIER|LOC130751148|LOC130751148|transcript|XM_057604681.1|protein_coding||c.-4630G>A|||||4613|,T|intron_variant|MODIFIER|LOC130752108|LOC130752108|transcript|XM_057605903.1|protein_coding|2/4|c.205-110C>T||||||
NC_080150.1	5259848	T	C	LIM domain-containing protein WLIM2b-like	ANN=C|upstream_gene_variant|MODIFIER|LOC130753304|LOC130753304|transcript|XM_057607299.1|protein_coding||c.-4468A>G|||||4468|,C|upstream_gene_variant|MODIFIER|LOC130753214|LOC130753214|transcript|XR_009024427.1|pseudogene||n.-836T>C|||||836|,C|downstream_gene_variant|MODIFIER|LOC130753213|LOC130753213|transcript|XR_009024425.1|pseudogene||n.*2942A>G|||||2942|,C|intron_variant|MODIFIER|LOC13075321…
NC_080150.1	5259855	T	C	LIM domain-containing protein WLIM2b-like	ANN=C|upstream_gene_variant|MODIFIER|LOC130753304|LOC130753304|transcript|XM_057607299.1|protein_coding||c.-4475A>G|||||4475|,C|upstream_gene_variant|MODIFIER|LOC130753214|LOC130753214|transcript|XR_009024427.1|pseudogene||n.-829T>C|||||829|,C|downstream_gene_variant|MODIFIER|LOC130753213|LOC130753213|transcript|XR_009024425.1|pseudogene||n.*2935A>G|||||2935|,C|intron_variant|MODIFIER|LOC13075321…
NC_080150.1	5260179	G	A	LIM domain-containing protein WLIM2b-like	ANN=A|upstream_gene_variant|MODIFIER|LOC130753304|LOC130753304|transcript|XM_057607299.1|protein_coding||c.-4799C>T|||||4799|,A|upstream_gene_variant|MODIFIER|LOC130753214|LOC130753214|transcript|XR_009024427.1|pseudogene||n.-505G>A|||||505|,A|downstream_gene_variant|MODIFIER|LOC130753213|LOC130753213|transcript|XR_009024425.1|pseudogene||n.*2611C>T|||||2611|,A|intron_variant|MODIFIER|LOC13075321…
NC_080150.1	14491731	C	A		ANN=A|intron_variant|MODIFIER|LOC130752897|LOC130752897|transcript|XM_057606776.1|protein_coding|3/3|c.495+67C>A||||||,A|intron_variant|MODIFIER|LOC130752897|LOC130752897|transcript|XM_057606777.1|protein_coding|3/3|c.465+67C>A||||||
NC_080150.1	23159886	C	T		ANN=T|upstream_gene_variant|MODIFIER|LOC130752790|LOC130752790|transcript|XM_057606635.1|protein_coding||c.-3594G>A|||||2889|,T|intron_variant|MODIFIER|LOC130753523|LOC130753523|transcript|XM_057607658.1|protein_coding|6/9|c.799-162G>A||||||
NC_080151.1	22856972	G	A		ANN=A|downstream_gene_variant|MODIFIER|LOC130754258|LOC130754258|transcript|XM_057608433.1|protein_coding||c.*2021C>T|||||1749|,A|intron_variant|MODIFIER|LOC130754259|LOC130754259|transcript|XM_057608434.1|protein_coding|1/2|c.137-162G>A||||||
NC_080152.1	7946940	A	T	bifunctional 3-dehydroquinate dehydratase/shikimate dehydrogenase, chloroplastic-like	ANN=T|intron_variant|MODIFIER|LOC130757572|LOC130757572|transcript|XM_057612336.1|protein_coding|5/10|c.891-100T>A||||||,T|intron_variant|MODIFIER|LOC130757572|LOC130757572|transcript|XM_057612339.1|protein_coding|6/11|c.609-100T>A||||||,T|intron_variant|MODIFIER|LOC130757572|LOC130757572|transcript|XM_057612340.1|protein_coding|5/10|c.609-100T>A||||||,T|intron_variant|MODIFIER|LOC130757572|LOC13…
NC_080152.1	19611427	G	A		ANN=A|intron_variant|MODIFIER|LOC130756685|LOC130756685|transcript|XM_057611243.1|protein_coding|11/15|c.2850+19G>A||||||,A|intron_variant|MODIFIER|LOC130756685|LOC130756685|transcript|XM_057611245.1|protein_coding|11/15|c.2850+19G>A||||||,A|intron_variant|MODIFIER|LOC130756685|LOC130756685|transcript|XM_057611246.1|protein_coding|11/15|c.2844+19G>A||||||,A|intron_variant|MODIFIER|LOC130756685|LO…
NC_080152.1	19611487	T	C		ANN=C|intron_variant|MODIFIER|LOC130756685|LOC130756685|transcript|XM_057611243.1|protein_coding|11/15|c.2850+79T>C||||||,C|intron_variant|MODIFIER|LOC130756685|LOC130756685|transcript|XM_057611245.1|protein_coding|11/15|c.2850+79T>C||||||,C|intron_variant|MODIFIER|LOC130756685|LOC130756685|transcript|XM_057611246.1|protein_coding|11/15|c.2844+79T>C||||||,C|intron_variant|MODIFIER|LOC130756685|LO…
NC_080153.1	4724254	G	A	growth-regulating factor 6-like	ANN=A|synonymous_variant|LOW|LOC130758683|LOC130758683|transcript|XM_057613641.1|protein_coding|4/4|c.933C>T|p.Leu311Leu|1414/1957|933/1266|311/421||
NC_080153.1	4724284	C	A	growth-regulating factor 6-like	ANN=A|synonymous_variant|LOW|LOC130758683|LOC130758683|transcript|XM_057613641.1|protein_coding|4/4|c.903G>T|p.Thr301Thr|1384/1957|903/1266|301/421||
NC_080153.1	5831176	A	G	transport inhibitor response 1-like protein	ANN=G|intron_variant|MODIFIER|LOC130759050|LOC130759050|transcript|XM_057614112.1|protein_coding|2/2|c.1072-10A>G||||||
NC_080153.1	14070072	G	A	CLP protease regulatory subunit CLPX3, mitochondrial	ANN=A|intron_variant|MODIFIER|LOC130758512|LOC130758512|transcript|XM_057613446.1|protein_coding|15/15|c.*39+332C>T||||||,A|intron_variant|MODIFIER|LOC130758512|LOC130758512|transcript|XM_057613447.1|protein_coding|15/15|c.*39+332C>T||||||,A|intron_variant|MODIFIER|LOC130758512|LOC130758512|transcript|XR_009026140.1|pseudogene|15/16|n.2628+332C>T||||||,A|intron_variant|MODIFIER|LOC130758512|LOC13…
NC_080153.1	14070174	G	A	CLP protease regulatory subunit CLPX3, mitochondrial	ANN=A|splice_region_variant&intron_variant|LOW|LOC130758512|LOC130758512|transcript|XR_009026141.1|pseudogene|16/16|n.2703+4C>T||||||,A|splice_region_variant&intron_variant|LOW|LOC130758512|LOC130758512|transcript|XR_009026142.1|pseudogene|16/16|n.2703+4C>T||||||,A|intron_variant|MODIFIER|LOC130758512|LOC130758512|transcript|XM_057613446.1|protein_coding|15/15|c.*39+230C>T||||||,A|intron_variant|…
NC_080154.1	14271180	C	T	protein FAR1-RELATED SEQUENCE 5-like	ANN=T|synonymous_variant|LOW|LOC130760076|LOC130760076|transcript|XM_057615268.1|protein_coding|2/3|c.300C>T|p.Ile100Ile|505/1179|300/762|100/253||
NC_080155.1	5895692	A	G	elongation factor 1-alpha-like	ANN=G|synonymous_variant|LOW|LOC130761267|LOC130761267|transcript|XM_057616762.1|protein_coding|3/3|c.1287T>C|p.Val429Val|1440/1865|1287/1350|429/449||,G|downstream_gene_variant|MODIFIER|LOC130761269|LOC130761269|transcript|XM_057616764.1|protein_coding||c.*4937T>C|||||4778|
NC_080156.1	3487543	A	T	NEDD8-activating enzyme E1 catalytic subunit-like	ANN=T|intron_variant|MODIFIER|LOC130763986|LOC130763986|transcript|XM_057620002.1|protein_coding|3/6|c.447+37T>A||||||
NC_080158.1	10159456	G	A		ANN=A|stop_gained|HIGH|LOC130767732|LOC130767732|transcript|XM_057624713.1|protein_coding|5/5|c.1315C>T|p.Arg439*|1578/2077|1315/1446|439/481||,A|upstream_gene_variant|MODIFIER|LOC130767729|LOC130767729|transcript|XM_057624706.1|protein_coding||c.-4605C>T|||||4539|,A|upstream_gene_variant|MODIFIER|LOC130767729|LOC130767729|transcript|XM_057624707.1|protein_coding||c.-4605C>T|||||4539|,A|upstream_…
NC_080158.1	10159712	C	T		ANN=T|synonymous_variant|LOW|LOC130767732|LOC130767732|transcript|XM_057624713.1|protein_coding|5/5|c.1059G>A|p.Pro353Pro|1322/2077|1059/1446|353/481||,T|upstream_gene_variant|MODIFIER|LOC130767729|LOC130767729|transcript|XM_057624706.1|protein_coding||c.-4861G>A|||||4795|,T|upstream_gene_variant|MODIFIER|LOC130767729|LOC130767729|transcript|XM_057624707.1|protein_coding||c.-4861G>A|||||4795|,T|u…
NC_080158.1	10159737	G	T		ANN=T|missense_variant|MODERATE|LOC130767732|LOC130767732|transcript|XM_057624713.1|protein_coding|5/5|c.1034C>A|p.Pro345Gln|1297/2077|1034/1446|345/481||,T|upstream_gene_variant|MODIFIER|LOC130767729|LOC130767729|transcript|XM_057624706.1|protein_coding||c.-4886C>A|||||4820|,T|upstream_gene_variant|MODIFIER|LOC130767729|LOC130767729|transcript|XM_057624707.1|protein_coding||c.-4886C>A|||||4820|,…
NC_080158.1	10159755	C	T		ANN=T|missense_variant|MODERATE|LOC130767732|LOC130767732|transcript|XM_057624713.1|protein_coding|5/5|c.1016G>A|p.Gly339Glu|1279/2077|1016/1446|339/481||,T|upstream_gene_variant|MODIFIER|LOC130767729|LOC130767729|transcript|XM_057624706.1|protein_coding||c.-4904G>A|||||4838|,T|upstream_gene_variant|MODIFIER|LOC130767729|LOC130767729|transcript|XM_057624707.1|protein_coding||c.-4904G>A|||||4838|,…
NC_080158.1	18019648	G	A	THO complex subunit 7A-like	ANN=A|synonymous_variant|LOW|LOC130766477|LOC130766477|transcript|XM_057623154.1|protein_coding|3/5|c.69G>A|p.Pro23Pro|571/1449|69/726|23/241||,A|upstream_gene_variant|MODIFIER|LOC130767409|LOC130767409|transcript|XM_057624250.1|protein_coding||c.-2293C>T|||||2013|
NC_080158.1	18019678	A	G	THO complex subunit 7A-like	ANN=G|synonymous_variant|LOW|LOC130766477|LOC130766477|transcript|XM_057623154.1|protein_coding|3/5|c.99A>G|p.Arg33Arg|601/1449|99/726|33/241||,G|upstream_gene_variant|MODIFIER|LOC130767409|LOC130767409|transcript|XM_057624250.1|protein_coding||c.-2323T>C|||||2043|
NW_026647039.1	49079	A	T	ribonucleoside-diphosphate reductase small chain-like	ANN=T|upstream_gene_variant|MODIFIER|LOC130773261|LOC130773261|transcript|XM_057631221.1|protein_coding||c.-4159A>T|||||4032|,T|intron_variant|MODIFIER|LOC130773290|LOC130773290|transcript|XM_057631249.1|protein_coding|10/13|c.895-136A>T||||||
NW_026647039.1	49341	G	A	ribonucleoside-diphosphate reductase small chain-like	ANN=A|upstream_gene_variant|MODIFIER|LOC130773261|LOC130773261|transcript|XM_057631221.1|protein_coding||c.-3897G>A|||||3770|,A|intron_variant|MODIFIER|LOC130773290|LOC130773290|transcript|XM_057631249.1|protein_coding|11/13|c.982-32G>A||||||
NW_026647047.1	37431	C	A		ANN=A|3_prime_UTR_variant|MODIFIER|LOC130773656|LOC130773656|transcript|XM_057631598.1|protein_coding|5/5|c.*84G>T|||||84|,A|upstream_gene_variant|MODIFIER|LOC130773651|LOC130773651|transcript|XM_057631591.1|protein_coding||c.-4274G>T|||||4231|,A|upstream_gene_variant|MODIFIER|LOC130773651|LOC130773651|transcript|XM_057631593.1|protein_coding||c.-4274G>T|||||4231|
